# Supplementary material for: Diabetes Mellitus and Associated Factors in Slovakia: Results from the European Health Interview Survey 2009, 2014, and 2019
Source: Nutrients. 2021 Jun 23;13(7):2156. doi: 10.3390/nu13072156 (PMC8308286; doi:10.3390/nu13072156)
Supplement: Supplementary file 1 [file nutrients-13-02156-s001.zip]

Archive with 1 entries (1 files):
- nutrients-1242493-supplementary.pdf
